# Supplementary material for: Identification of Eight Different Isoforms of the Glucocorticoid Receptor in Guinea Pig Placenta: Relationship to Preterm Delivery, Sex and Betamethasone Exposure
Source: PLoS One. 2016 Feb 3;11(2):e0148226. doi: 10.1371/journal.pone.0148226 (PMC4739593; doi:10.1371/journal.pone.0148226)
Supplement: S1 Table — Detailed information on the antibodies and the suppliers (XLSX) [file pone.0148226.s001.xlsx]

## Sheet: Sheet1
Peptide/protein target	Antigen sequence (if known)	Name of Antibody	Manufacturer, catalog #, and/or name of individual providing the antibody	Species raised in; monoclonal or polyclonal	Dilution used	Cataloge Numbers
Glucocorticoid receptor	Amino acid 150-200 of human GR	anti-GR total	Bethyl Lab (USA), A303-491A	Rabbit polyclonal	1:1500	A303-491A
Glucocorticoid receptor		blocking peptide to anti-GR	Bethyl Lab (USA), BP303-491A		1:1500	BP303-491A
Beta-actin		anti-β actin	Abcam UK ab8227	Rabbit polyclonal	1:2500-1:5000	ab8227
Lamin A and C		anti-lamin A/C	Santa Cruz, Sc-6215	Goat polyclonal	1:1000	Sc-6215
